# Supplementary material for: Splenic accumulation of intact Plasmodium ovale sensu lato-infected red blood cells in a patient presenting with splenic rupture
Source: PLoS Negl Trop Dis. 2026 Jan 8;20(1):e0013897. doi: 10.1371/journal.pntd.0013897 (PMC12829925; doi:10.1371/journal.pntd.0013897)
Supplement: S1 File — (XLSX) [file pntd.0013897.s002.xlsx]

## Sheet: Raw data
	Raw parasitemia
	Red Pulp	Artery			Small vessels
	3.26087	0			Reader 1	Reader 2
	4.08163	0		Total RBC	306	152
	2.5641	0.892857		Parasitized RBC	39	19
	2.89855	0		Parasitemia (%)	12.75	12.5
	3.38983	0
	2.38095	0
	0.746269	0
	0.995025	0.172117
	1.47059	0
	1.34228	0
	0.689655	0.501672
	1.03093	0.204499
	1.47059	0
	0	0
	6.66667	0
	0	0
	0	0
	0	0
	0.42735	0
	2.67857	0
	1.10497	0
	1.76211	0.239808
	0.574713	0.139665
	1.38408	0.162866
	1.22951	0
	4.16667	0.194553
	6.58228	0.735294
	1.81818
Mean	1.95416	0.120123
Median	1.42734	0
SD	1.74843	0.228745
